# Supplementary material for: Prevalence of Schistosomiasis and Soil-Transmitted Helminthiasis and Their Risk Factors: A Cross-Sectional Study in Itilima District, North-Western Tanzania
Source: Life (Basel). 2023 Dec 12;13(12):2333. doi: 10.3390/life13122333 (PMC10745067; doi:10.3390/life13122333)
Supplement: Supplementary file 1 [file life-13-02333-s001.zip]

Archive with 3 entries (3 files):
- Supplementaries to ITNE baseline thesis/Supplementary 1_Questionaire2children.docx
- Supplementaries to ITNE baseline thesis/Supplementary 2_Prevalence of schools.docx
- Supplementaries to ITNE baseline thesis/Supplementary 3_Prevalence of villages.docx
